# Supplementary material for: Development of an optimized colorimetric RT-LAMP for SARS-CoV-2 assay with enhanced procedure controls for remote diagnostics
Source: Sci Rep. 2022 Dec 11;12:21424. doi: 10.1038/s41598-022-25872-1 (PMC9741705; doi:10.1038/s41598-022-25872-1)
Supplement: Supplementary file 2 — Supplementary Information 2. [file 41598_2022_25872_MOESM2_ESM.xlsx]

## Sheet: DoE results
Order	Primer (X)	Bst (U/μL)	MgSO4 (mM)	Betaine (mM)	Temperature (°C)	Primer (type)	Gu-HCl (with or without pH adjustement)	Ini_NTC	TTR_NTC	Nmax_NTC	Ini_post	TTR_post	Nmax_post
NTC: no template control; post: positive reaction; Ini: initial time of amplification; TTR: time to reaction; Nmax: delta value of the amplification curve; x: outlier
122	0.4	0.4	7	100	66	1AN	Yes	3060	3252	7.54	660	1021	38.54
115	0.8	0.4	7	100	64	1AN	Yes	1320	1539.5	10.46	600	993.545	63.1421
93	0.4	0.8	7	100	64	1AN	Yes	2500	2505	8.30	540	900	46.91
144	0.8	0.8	7	100	66	1AN	Yes	2100	2872	2022-12-13	540	766	56.86
126	0.4	0.4	9	100	64	1AN	Yes	840	1275	12.37	1140	1153	2.35
114	0.8	0.4	9	100	66	1AN	Yes	4000	4000	0.01	720	1097	69.84
30	0.4	0.8	9	100	66	1AN	Yes	1680	2386.25	2022-07-19	840	1307.06	71.2625
127	0.8	0.8	9	100	64	1AN	Yes	1560	1995.77	6.43	780	852.24	63.7169
103	0.4	0.4	7	300	64	1AN	Yes	2700	2809	5.71	900	1338	60.51
57	0.8	0.4	7	300	66	1AN	Yes	2040	3096.13	25.25	1440	12660.6	4.334
105	0.4	0.8	7	300	66	1AN	Yes	4000	4000	0.01	600	866.11	48.31
113	0.8	0.8	7	300	64	1AN	Yes	2220	2823.19	12.94	540	974.886	66.4055
27	0.4	0.4	9	300	66	1AN	Yes	2400	2905.99	11.72	840	1543.15	33.7141
182	0.8	0.4	9	300	64	1AN	Yes	2880	3033	4.28	900	1441	65.95
41	0.4	0.8	9	300	64	1AN	Yes	2760	1069.52	1.40	900	1458.05	56.8725
170	0.8	0.8	9	300	66	1AN	Yes	2940	2998	4.70	600	835	59.09
25	0.2	0.6	8	200	65	1AN	Yes	x	x	x	x	x	x
171	1	0.6	8	200	65	1AN	Yes	3000	3238	6.33	660	959	53.13
125	0.6	0.2	8	200	65	1AN	Yes	4000	4000	0.01	720	1360.75	60.6637
139	0.6	1	8	200	65	1AN	Yes	1500	1624	2022-10-04	540	743	44.01
104	0.6	0.6	6	200	65	1AN	Yes	2640	2687	5.26	600	1057	49.53
10	0.6	0.6	10	200	65	1AN	Yes	2160	2805.38	14.69	1260	2724.76	26.5935
95	0.6	0.6	8	0	65	1AN	Yes	3060	3246	2022-09-05	600	985.36	64.13
107	0.6	0.6	8	400	65	1AN	Yes	2700	2903	7.62	600	880	82.46
176	0.6	0.6	8	200	63	1AN	Yes	4000	4000	0.01	600	946	59.75
14	0.6	0.6	8	200	67	1AN	Yes	660	737.576	5.99	540	698.767	46.6154
6	0.6	0.6	8	200	65	1AN	Yes	2460	3121.37	20.83	840	1883.05	40.4777
99	0.6	0.6	8	200	65	1AN	Yes	2340	2429	9.21	2460	2739	15.34
8	0.6	0.6	8	200	65	1AN	Yes	1380	1983.67	8.24	600	1163.42	57.5705
35	0.6	0.6	8	200	65	1AN	Yes	3000	3150	14.97	540	927	76.73
130	0.6	0.6	8	200	65	1AN	Yes	4000	4000	0.01	600	827	49.37
44	0.6	0.6	8	200	65	1AN	Yes	2500	2936	8.33	840	1362	53.64
12	0.4	0.4	7	100	66	1AE	Yes	2940	3327.79	69.66	720	1317.42	55.7328
141	0.8	0.4	7	100	64	1AE	Yes	1920	2641.59	12.37	1320	3774.26	42.2058
162	0.4	0.8	7	100	64	1AE	Yes	4000	4000	0.01	840	1225	41.23
158	0.8	0.8	7	100	66	1AE	Yes	2340	3137	21.27	720	987	59.02
137	0.4	0.4	9	100	64	1AE	Yes	1980	3006.8	16.83	1320	2093.17	36.6467
18	0.8	0.4	9	100	66	1AE	Yes	x	x	x	x	x	x
33	0.4	0.8	9	100	66	1AE	Yes	1380	2297.44	19.56	1380	1927.97	41.3785
72	0.8	0.8	9	100	64	1AE	Yes	4000	4000	0.01	4000	4000	0.01
80	0.4	0.4	7	300	64	1AE	Yes	4000	4000	0.01	600	1465.2	46.1824
47	0.8	0.4	7	300	66	1AE	Yes	2500	3022	13.93	1020	1499	81.4
147	0.4	0.8	7	300	66	1AE	Yes	4000	4000	0.01	900	1237	45.32
77	0.8	0.8	7	300	64	1AE	Yes	1680	2513.6	15.21	540	1102.91	64.5301
92	0.4	0.4	9	300	66	1AE	Yes	4000	4000	0.01	1080	1594	45.29
5	0.8	0.4	9	300	64	1AE	Yes	1080	1670.72	2022-04-15	960	1572.01	13.5832
179	0.4	0.8	9	300	64	1AE	Yes	4000	4000	0.01	1020	1500	69.48
180	0.8	0.8	9	300	66	1AE	Yes	1500	2842	22.27	1260	1589	58.17
60	0.2	0.6	8	200	65	1AE	Yes	4000	4000	0.01	2100	3765	132
165	1	0.6	8	200	65	1AE	Yes	2220	3286	19.65	900	1236	62
84	0.6	0.2	8	200	65	1AE	Yes	2400	3019.52	11.69	2400	2412.46	21.9698
43	0.6	1	8	200	65	1AE	Yes	2000	2584	11.85	180	5433	154
94	0.6	0.6	6	200	65	1AE	Yes	1800	1795	8.63	780	1258	55.07
36	0.6	0.6	10	200	65	1AE	Yes	2100	3023.46	12.80	660	1872.52	51.5003
66	0.6	0.6	8	0	65	1AE	Yes	4000	4000	0.01	2160	3952.52	287.803
31	0.6	0.6	8	400	65	1AE	Yes	4000	4000	0.01	780	1447	75.44
50	0.6	0.6	8	200	63	1AE	Yes	2760	694.822	3.22	660	1167.83	76.5716
85	0.6	0.6	8	200	67	1AE	Yes	2500	3614	27.43	1740	2264	28.77
1	0.6	0.6	8	200	65	1AE	Yes	3600	1146.64	0.52	2340	3111.93	11.8913
128	0.6	0.6	8	200	65	1AE	Yes	4000	4000	0.01	720	1105.3	56.5908
37	0.6	0.6	8	200	65	1AE	Yes	1680	2681.27	11.21	840	1327.84	79.9467
68	0.6	0.6	8	200	65	1AE	Yes	4000	4000	0.01	4000	4000	0.01
49	0.6	0.6	8	200	65	1AE	Yes	1000	3330	51.72	2500	3184	9.93
2	0.6	0.6	8	200	65	1AE	Yes	2220	2991.69	11.14	1080	2023.93	56.9256
73	0.4	0.4	7	100	66	NE	Yes	4000	4000	0.01	660	1192	58.84
133	0.8	0.4	7	100	64	NE	Yes	2100	2880.99	13.19	540	959.254	66.9535
91	0.4	0.8	7	100	64	NE	Yes	2500	2950	9.70	540	1083	50.11
188	0.8	0.8	7	100	66	NE	Yes	2220	3293	82.56	600	880	63.12
166	0.4	0.4	9	100	64	NE	Yes	4000	4000	0.01	900	1260	77.94
110	0.8	0.4	9	100	66	NE	Yes	2100	2795	15.90	720	1134	64.81
108	0.4	0.8	9	100	66	NE	Yes	2100	2437	6.70	840	1220	53.3
21	0.8	0.8	9	100	64	NE	Yes	2880	3437.68	11.94	480	731.642	47.5853
17	0.4	0.4	7	300	64	NE	Yes	x	x	x	x	x	x
149	0.8	0.4	7	300	66	NE	Yes	4000	4000	0.01	660	945	58.22
69	0.4	0.8	7	300	66	NE	Yes	2760	2819	4.49	600	973	35.01
56	0.8	0.8	7	300	64	NE	Yes	2000	3224.19	60.40	600	939.087	55.1238
22	0.4	0.4	9	300	66	NE	Yes	x	x	x	x	x	x
64	0.8	0.4	9	300	64	NE	Yes	2700	2924	5.47	4000	4000	0.01
172	0.4	0.8	9	300	64	NE	Yes	2500	2662	4.97	780	1214	65.72
11	0.8	0.8	9	300	66	NE	Yes	1800	2624.11	2022-11-13	600	888.9	55.777
81	0.2	0.6	8	200	65	NE	Yes	4000	4000	0.01	600	997.24	64.3
96	1	0.6	8	200	65	NE	Yes	2600	2620	7.47	780	1350	63
59	0.6	0.2	8	200	65	NE	Yes	1880	3283.72	24.32	2160	3537.03	46.1725
34	0.6	1	8	200	65	NE	Yes	2800	2876	7.96	660	955	55.11
184	0.6	0.6	6	200	65	NE	Yes	2460	2576	3.74	720	1112	66.3
135	0.6	0.6	10	200	65	NE	Yes	1800	2264	12.27	1020	1450	67.07
88	0.6	0.6	8	0	65	NE	Yes	3000	3213	6.62	600	1031	64.99
151	0.6	0.6	8	400	65	NE	Yes	2340	2334	2022-08-03	660	928	65.17
38	0.6	0.6	8	200	63	NE	Yes	1140	2673.32	21.34	540	1034.15	65.7793
109	0.6	0.6	8	200	67	NE	Yes	4000	4000	0.01	660	865	56.81
143	0.6	0.6	8	200	65	NE	Yes	4000	4000	0.01	600	896	59.42
83	0.6	0.6	8	200	65	NE	Yes	2520	3121.66	13.56	900	1406.75	53.9417
160	0.6	0.6	8	200	65	NE	Yes	2400	2496	2.96	660	1002	59.24
111	0.6	0.6	8	200	65	NE	Yes	2640	3148	31.36	660	1081	50.63
29	0.6	0.6	8	200	65	NE	Yes	1560	2454.84	28.65	720	1032.48	75.2309
86	0.6	0.6	8	200	65	NE	Yes	4000	4000	0.01	600	1041	62.8
61	0.4	0.4	7	100	66	1AN	No	4000	4000	0.01	3000	3170	9.4
58	0.8	0.4	7	100	64	1AN	No	4000	4000	0.01	4000	4000	0.01
3	0.4	0.8	7	100	64	1AN	No	1800	2127.29	6.69	540	868.077	54.683
67	0.8	0.8	7	100	66	1AN	No	3000	3670	47.26	3060	3317	83.03
65	0.4	0.4	9	100	64	1AN	No	4000	4000	0.01	4000	4000	0.01
4	0.8	0.4	9	100	66	1AN	No	1680	2570.19	10.73	720	1173.98	52.9887
40	0.4	0.8	9	100	66	1AN	No	3600	3600	0.01	600	1373.65	72.8337
152	0.8	0.8	9	100	64	1AN	No	1500	1992.4	8.88	840	1254.58	28.1735
112	0.4	0.4	7	300	64	1AN	No	2100	1871.99	1.54	620	1182.32	47.8243
175	0.8	0.4	7	300	66	1AN	No	4000	4000	0.01	720	1081	50.07
45	0.4	0.8	7	300	66	1AN	No	3000	3096	8.43	1200	1922	33.55
70	0.8	0.8	7	300	64	1AN	No	1500	1949.91	64.34	600	1071.74	47.7339
120	0.4	0.4	9	300	66	1AN	No	2640	2711	4.15	900	1441	47.91
116	0.8	0.4	9	300	64	1AN	No	1300	1658.55	2022-11-09	840	1433.26	72.8905
63	0.4	0.8	9	300	64	1AN	No	1500	1316	0.37	3180	10116	1.22
39	0.8	0.8	9	300	66	1AN	No	1140	2649.28	18.56	540	953.695	84.9323
24	0.2	0.6	8	200	65	1AN	No	4000	4000	0.01	1300	2570.68	34
168	1	0.6	8	200	65	1AN	No	2000	2590	17.13	600	847	54.38
98	0.6	0.2	8	200	65	1AN	No	4000	4000	0.01	1080	1638	68.51
53	0.6	1	8	200	65	1AN	No	2700	3007	6.91	2820	2934	3.54
148	0.6	0.6	6	200	65	1AN	No	2880	2965	2022-12-05	600	1023	57.26
177	0.6	0.6	10	200	65	1AN	No	4000	4000	0.01	900	1405	61.78
136	0.6	0.6	8	0	65	1AN	No	2400	2365	1.97	1100	1399	45.74
181	0.6	0.6	8	400	65	1AN	No	1800	2002	2022-08-06	840	1169	66.66
74	0.6	0.6	8	200	63	1AN	No	2500	2775	9.74	960	1238	35.82
62	0.6	0.6	8	200	67	1AN	No	1500	1513	4.62	840	1347	50.15
9	0.6	0.6	8	200	65	1AN	No	1500	2267.78	13.42	1140	1946.28	65.1117
131	0.6	0.6	8	200	65	1AN	No	4000	4000	0.01	780	1059	53.64
118	0.6	0.6	8	200	65	1AN	No	2500	2726	4.24	600	901	69.56
71	0.6	0.6	8	200	65	1AN	No	4000	4000	0.01	4000	4000	0.01
101	0.6	0.6	8	200	65	1AN	No	2760	2848	2022-10-10	1080	1428	63.44
187	0.6	0.6	8	200	65	1AN	No	4000	4000	0.01	720	1203.31	90.4381
161	0.4	0.4	7	100	66	1AE	No	4000	4000	0.01	1941	1941	39.28
178	0.8	0.4	7	100	64	1AE	No	2280	2291	2.66	840	1680	73.05
183	0.4	0.8	7	100	64	1AE	No	4000	4000	0.01	660	1383.04	58.7287
42	0.8	0.8	7	100	66	1AE	No	2160	3010.91	8.49	900	1415.56	81.0098
102	0.4	0.4	9	100	64	1AE	No	4000	4000	0.01	1740	2241	22.19
163	0.8	0.4	9	100	66	1AE	No	2520	3078	10.95	780	1195	69.32
51	0.4	0.8	9	100	66	1AE	No	2640	2693	55.84	3000	3366	64.41
186	0.8	0.8	9	100	64	1AE	No	1800	2228.62	13.74	660	1160.82	77.7126
169	0.4	0.4	7	300	64	1AE	No	2700	2782	3.00	1020	1664	46.43
52	0.8	0.4	7	300	66	1AE	No	2760	3159	25.94	2500	3905	92.02
190	0.4	0.8	7	300	66	1AE	No	4000	4000	0.01	780	1166	67.15
142	0.8	0.8	7	300	64	1AE	No	1100	1351.15	12.00	720	1176.65	64.9482
55	0.4	0.4	9	300	66	1AE	No	3240	3404.75	6.52	1200	1941.1	39.8711
174	0.8	0.4	9	300	64	1AE	No	1680	1744	4.45	1200	2127	61.72
117	0.4	0.8	9	300	64	1AE	No	720	894.536	1.54	960	1566.34	43.3537
150	0.8	0.8	9	300	66	1AE	No	2640	2941	2022-08-06	960	1268	58.44
164	0.2	0.6	8	200	65	1AE	No	4000	4000	0.01	1080	1362	20.26
13	1	0.6	8	200	65	1AE	No	2100	2659.35	24.95	1380	2612.25	28.2233
76	0.6	0.2	8	200	65	1AE	No	4000	4000	0.01	2040	2564	19.27
97	0.6	1	8	200	65	1AE	No	4000	4000	0.01	840	1138	60.63
32	0.6	0.6	6	200	65	1AE	No	1080	1477.54	2022-02-10	1140	1688.83	83.2826
54	0.6	0.6	10	200	65	1AE	No	4000	4000	0.01	1440	2223.76	49.1899
154	0.6	0.6	8	0	65	1AE	No	2880	3138	2022-01-06	840	1217	70.8
119	0.6	0.6	8	400	65	1AE	No	4000	4000	0.01	900	1284	51.2
121	0.6	0.6	8	200	63	1AE	No	2520	2766	4.76	1260	1654	63.27
155	0.6	0.6	8	200	67	1AE	No	1740	1785	2.42	900	1180	52.07
90	0.6	0.6	8	200	65	1AE	No	4000	4000	0.01	780	1217	67.31
23	0.6	0.6	8	200	65	1AE	No	1440	2055.5	16.21	780	1000.36	48.4394
48	0.6	0.6	8	200	65	1AE	No	3000	3145	5.51	900	1441	90.38
146	0.6	0.6	8	200	65	1AE	No	4000	4000	0.01	900	1269	65.59
19	0.6	0.6	8	200	65	1AE	No	900	1236.15	2.56	720	1139.69	60.3754
124	0.6	0.6	8	200	65	1AE	No	4000	4000	0.01	2500	2340	3.1
78	0.4	0.4	7	100	66	NE	No	2300	2695	11.74	660	1298	44.46
87	0.8	0.4	7	100	64	NE	No	1740	2624.05	11.79	840	1092.45	60.9169
79	0.4	0.8	7	100	64	NE	No	2880	3161.43	7.91	720	891.776	56.1541
185	0.8	0.8	7	100	66	NE	No	1080	2826.57	71.75	600	697.204	54.5923
28	0.4	0.4	9	100	64	NE	No	3600	3600	0.01	960	1731.1	85.5861
173	0.8	0.4	9	100	66	NE	No	1920	2556	17.75	840	1194	78.27
145	0.4	0.8	9	100	66	NE	No	4000	4000	0.01	780	1299	46.47
26	0.8	0.8	9	100	64	NE	No	1440	2640.33	2022-09-21	480	822.869	61.1525
134	0.4	0.4	7	300	64	NE	No	1380	2393.44	23.15	660	1392.26	44.3075
15	0.8	0.4	7	300	66	NE	No	1380	2162.86	55.65	480	898.637	65.2448
156	0.4	0.8	7	300	66	NE	No	2880	3204	7.54	720	1054	34.46
75	0.8	0.8	7	300	64	NE	No	4000	4000	0.01	4000	4000	0.01
192	0.4	0.4	9	300	66	NE	No	2820	2999.42	5.20	780	1560	80
140	0.8	0.4	9	300	64	NE	No	1400	2078.38	11.96	780	1488.6	65.9983
20	0.4	0.8	9	300	64	NE	No	x	x	x	x	x	x
82	0.8	0.8	9	300	66	NE	No	1680	2001	11.88	540	791	68.78
106	0.2	0.6	8	200	65	NE	No	2760	3055	13.41	960	1452	57.84
191	1	0.6	8	200	65	NE	No	4000	4000	0.01	660	963	55.49
89	0.6	0.2	8	200	65	NE	No	4000	4000	0.01	1020	1949	55.67
7	0.6	1	8	200	65	NE	No	1200	2349.18	19.13	785.728	785.728	12.6545
138	0.6	0.6	6	200	65	NE	No	2820	3077	6.62	600	956	47.58
46	0.6	0.6	10	200	65	NE	No	3200	4056	28.75	1380	2089	87
159	0.6	0.6	8	0	65	NE	No	2160	2326	7.41	600	904	65.67
157	0.6	0.6	8	400	65	NE	No	4000	4000	0.01	600	924	65.42
129	0.6	0.6	8	200	63	NE	No	3000	3204	4.38	660	1005	58.78
16	0.6	0.6	8	200	67	NE	No	1800	2386.46	47.52	480	700.112	56.8984
132	0.6	0.6	8	200	65	NE	No	900	934	5.24	540	856	57.09
153	0.6	0.6	8	200	65	NE	No	4000	4000	0.01	660	950	54.67
123	0.6	0.6	8	200	65	NE	No	2000	2293	10.57	660	977	55.84
167	0.6	0.6	8	200	65	NE	No	4000	4000	0.01	600	841	52.6
100	0.6	0.6	8	200	65	NE	No	4000	4000	0.01	840	1130	66.53
189	0.6	0.6	8	200	65	NE	No	4000	4000	0.01	4000	4000	0.01
